# Supplementary material for: Selection and evaluation of reference genes for quantitative real-time polymerase chain reaction normalization in Pieris melete (Lepidoptera, Pieridae)
Source: J Insect Sci. 2025 Dec 22;25(6):ieaf108. doi: 10.1093/jisesa/ieaf108 (PMC12721080; doi:10.1093/jisesa/ieaf108)
Supplement: ieaf108_Supplementary_Data [file ieaf108_supplementary_data.zip]

Archive with 4 entries (4 files):
- Figure S1.tif
- Figure S2.tif
- Supplementary material-S1.docx
- Supplementary material-S2.docx
